# Supplementary material for: Tumor vasculature remolding by thalidomide increases delivery and efficacy of cisplatin
Source: J Exp Clin Cancer Res. 2019 Oct 28;38:427. doi: 10.1186/s13046-019-1366-x (PMC6816178; doi:10.1186/s13046-019-1366-x)
Supplement: Supplementary file 2 — Table S1. List of differentially expressed proteins between control tumors and Thal-treated tumors. (XLS 46 kb) [file 13046_2019_1366_MOESM2_ESM.xls]

## Sheet: CK-vs-T.Ttest.filter
proteinID	Control 1	Control 2	Control 3	Control 4	Thal 1	Thal 2	Thal 3	Thal 4	Control_mean	Thal_mean	log2(fc)	P Value	FDR
6Ckine	787.84	670	726.45	545.99	467.2	515.21	466.52	496.14	682.57	486.268	-0.4892	0.0285532	0.0533705					1069.51
ACE	31406.3	72394.5	76684.9	78670.7	32380.4	33439.3	32497.4	32178.5	64789.1	32623.9	-1.9466	0.00160235	0.010087					1931.83
Activin A	47726.7	46737.8	49622.9	49131	43649.8	36851.6	36750.3	33259	48304.6	37627.7	-0.3604	0.0124138	0.0288692
ADAMTS1	702.84	1011.86	837.91	718.03	1005	1126	1079.7	1067.32	817.66	1069.5	0.3874	0.0325003	0.0601857
Adiponectin	35238.7	33925.4	34473.3	35198.5	28263.9	30795.4	30100.6	24094.4	34709	28313.6	-0.2938	0.0214015	0.0445864
ALK-1	1168.82	1250.92	1031.89	1121.09	1502.2	1459.03	1359.61	1631.81	1143.18	1488.16	0.3805	0.00353579	0.0153863
ANG-2	547.11	711.52	762.47	670.76	525.98	407.5	553.98	595.33	672.965	520.697	-1.3796	0.0275651	0.0520096
ANGPTL1	801.37	850.38	668.69	946.17	1052.49	1484.67	1353.7	1537.36	816.653	1357.05	0.7327	0.00869349	0.0250654
AR	1443.87	1728.64	1650.19	1741.42	2693.08	2737.96	2673.43	3004.98	1641.03	2777.36	0.7591	3.6513e-05	0.00073026
Artemin	395.89	382.21	360.75	411.97	488.46	543.87	455.88	607.58	387.705	523.947	0.4345	0.0211736	0.044576
Axl	59859.6	64759.1	59667.1	57915.7	51541.4	51757.7	46757.3	43568.3	60550.4	48406.2	-0.3229	0.00333206	0.0153863
B7-1	2756.64	3268.03	3019.32	2900.51	1366.37	1269.71	1385.84	1325	2986.12	1336.73	-1.9113	0.000366996	0.0043176
BAFF R	569.65	485.09	418.32	342.96	1218.38	1348.77	1043.61	1411.65	454.005	1255.6	1.4676	0.000422763	0.00464158
BTC	3569.67	3984.74	3637.7	3985.74	3038.93	2899.81	2472.11	2762.43	3794.46	2793.32	-0.4419	0.000912396	0.00681952
C5a	5644.37	5361.47	6551.03	6591.69	2596.27	2822.59	4721.64	4225	6037.14	3591.38	-0.7493	0.0104497	0.0261243
CCL28	127.33	173.25	201.36	185.75	279.57	322.57	341.36	425	171.923	342.125	0.9928	0.00563351	0.0192567
CCL6	1379.45	1849.77	2322.88	2009.56	751.48	1104.2	1099.29	811.61	1890.41	941.645	-1.0054	0.0103547	0.0261243
CD27L	158	160.52	155	166	224	265	225	264.29	159.88	244.572	0.6133	0.00430777	0.0163519
CD30	565.82	554	512.06	521	769.63	696	656.55	910.48	538.22	758.165	0.4943	0.0261543	0.0498177
CD36	1658.05	1675.43	1430.57	1464.43	3065.85	3215.19	3709.77	2716.11	1557.12	3176.73	1.0287	0.00262136	0.0131068
CD40	43560.4	45620.5	47289.8	50236	35931.1	38066.5	29683.6	33838.7	46676.6	34380	-0.4411	0.00196638	0.0109702
CD6	5114.24	4377.51	4363.43	5583.4	22536.9	22759.2	22502	23520.9	4859.65	22829.8	2.232	1.27198e-08	1.27198e-06
Chordin	1183.78	946.2	864.93	804.41	746.52	523.89	569.66	710.14	949.83	637.552	-0.5751	0.024428	0.047898
CRP	13269.2	12282.7	15479.4	17573.2	9989.37	7475.75	7584	6355	14651.1	7851.03	-0.9001	0.00441242	0.0163519
CTLA4	1797.78	2037.56	2183.51	2132.39	4245.64	4609.54	4513.26	5068.77	2037.81	4609.3	1.1775	9.65975e-05	0.00160996
Cystatin C	53359.3	72249.2	59930.8	67891.4	35933.2	38313.2	32829.6	44380.8	63357.7	37864.2	-0.7427	0.00369271	0.0153863
DAN	1002	1252	1524	1270.56	594.08	914.66	679.13	817.73	1262.14	751.4	-0.7482	0.00957794	0.0258623
Dkk-1	526.77	524.62	836.49	821.06	1327.56	1190.07	1224.9	1552.94	677.235	1323.87	0.967	0.00169124	0.01025
DLL4	4737.29	5079.09	3562.39	3460.2	7543.64	6176.43	5885	5969.07	4209.74	6393.53	0.6029	0.00832507	0.0250654
E-Cadherin	166750	143728	129091	138288	106356	97111.2	102919	117147	144464	105883	-0.4482	0.00993414	0.0258623
EGF	256.95	218.36	284.38	285	569.04	564.37	422	382.91	261.173	484.58	0.8917	0.0143048	0.0321457
Eotaxin-2	12535.5	11880.3	10909.3	11006.6	10051.1	8528.74	8211.35	7602.98	11582.9	8598.55	-0.4298	0.00451982	0.0164357
Fas L	421.51	417.65	374.78	425	589.51	569.27	423.61	574.57	409.735	539.24	0.3962	0.0391512	0.0686862
Fractalkine	308.48	275.62	169.5	206.67	293.12	443.78	343.74	342	240.067	355.66	0.5671	0.0416386	0.0699809
Galectin-1	36022.6	40616.6	41037	42515	28702.7	31784.1	34759.1	37930.8	40047.8	33294.2	-0.2665	0.035558	0.0634964
Galectin-7	19902.9	18303.3	15931.4	16517.4	24724.4	29827.6	31640.2	25633.5	17663.8	27956.4	0.6624	0.00354351	0.0153863
Gas 6	7258.36	7475.73	7377.06	7808.83	10624.8	11286.7	9839.44	11103.3	7480	10713.6	0.5183	0.000920635	0.00681952
G-CSF	14598	21120.7	14600	21118.7	33201	37227.4	36055.9	36580.8	17859.3	35766.3	1.0019	0.000743969	0.00613267
GITR	4924.73	4894.2	4530.34	4085.73	6648.44	6809	7771.88	8221.49	4608.75	7362.7	0.6759	0.00195573	0.0109702
GM-CSF	3379.53	3095.07	2750.84	2553.59	2246.66	1681.81	1334.05	1840.25	2944.76	1775.69	-0.7298	0.00438919	0.0163519
gp130	913.67	1036.67	1112.33	1238.88	797.77	753.2	821.57	707.69	1075.39	770.058	-0.4818	0.0151963	0.0330355
Granzyme B	48097.4	47886.3	48014	47539.2	22148.3	26895.7	26363.7	26168.5	47884.2	25394	-0.9151	0.000217812	0.00290416
H60	556.61	632.38	476.53	530.71	805.56	1045.49	1148.85	972.18	549.058	993.02	0.8549	0.00441502	0.0163519
IFNg	871.24	703.79	753.93	825	1045.64	1105.41	988.28	971.64	788.49	1027.74	0.3823	0.00277228	0.0135233
IFNg R1	927.62	819.47	874.36	933.83	1296.32	1479.75	1605.3	1494.72	888.82	1469.02	0.7249	0.00110134	0.00759545
IGF-1	11912.6	17409.9	19009.1	23778.2	13341.2	12711.4	14726	14014.9	18027.4	13698.4	-1.5713	0.00918338	0.0255094
IGFBP-5	1660.37	1776.97	1844.34	2237.57	2394.15	2415.89	2330.28	2648.32	1879.81	2447.16	0.3805	0.0121711	0.0286378
IL-13	1900.7	2006.24	2558.29	2205.88	891.18	1162.5	1664.15	1389.74	2167.78	1276.89	-0.7636	0.00682782	0.0221017
IL-15	292.19	259.07	249.54	342.96	793.17	859.56	632.53	772.09	285.94	764.338	1.4185	0.000676357	0.00588137
IL-17B R	1411.47	1704.76	1307.66	1265.53	707.35	751.65	870.85	1025.04	1422.36	838.722	-0.762	0.00394125	0.0160868
IL-17E	666.32	706.3	777.74	833.22	1139.38	1121.77	1215.18	1423.22	745.895	1224.89	0.7156	0.00229099	0.0123837
IL-1a	3437.02	3183.04	3015.68	2972.44	5882.96	5328.14	5411.73	5577.45	3152.05	5550.07	0.8162	7.06837e-06	0.000201954
IL-1b	1550.49	1528.26	1631.13	1845.49	1898.51	1954.83	1961.58	2376.19	1638.84	2047.78	0.3214	0.0256888	0.0494016
IL-21	370.63	399.39	410.73	382.59	858	862.2	967.9	907	390.835	898.775	1.2014	8.15246e-05	0.00148227
IL-23	311.99	363.83	271.07	367.72	616.61	637.31	554	448.01	328.652	563.983	0.7791	0.00568073	0.0192567
IL-3	3697.35	3474.02	3444.44	3735.21	3256.46	2936.59	2467.3	2393.81	3587.76	2763.54	-0.3766	0.0210206	0.044576
IL-33	3641.93	6450.54	7558	7004.68	4689.48	5340.77	4763.72	5011.51	6163.79	4951.37	-1.5238	0.0032956	0.0153863
IL-4	1798.55	1833.54	1984.25	1601.38	1983.29	2206.28	2417.6	2291.58	1804.43	2224.69	0.3021	0.0135681	0.0311909
IL-6	1286.25	1277.79	1168.35	1071.2	758	798.36	779.95	622.4	1200.9	739.678	-0.6991	0.000488885	0.00465605
IL-7 Ra	2233.55	2263	1901.09	1858	1348.26	1587.39	1764.64	1134.18	2063.91	1458.62	-0.5008	0.0146272	0.032424
IL-9	5384.72	5566.47	5813.38	5265.12	4276.65	4669.82	4312.45	3341.93	5507.42	4150.21	-0.4082	0.0114097	0.0278285
JAM-A	65252.1	55802.3	57887.6	73370.1	51122.7	49077.3	47842.7	50637.1	63078	49670	-0.3448	0.0411715	0.0697822
KC	931.29	733.96	737.65	901.67	1557.62	1676.23	1885	1854	826.143	1743.21	1.0773	0.00013458	0.00207046
Kremen-1	517.94	417.07	479.38	426.94	561.94	639.36	899.41	766.26	460.332	716.743	0.6388	0.0349616	0.0630689
Leptin	275.26	390.31	393.03	420.27	269.853	262.86	242.67	298.62	369.717	268.501	-1.3245	0.00802617	0.0250654
Leptin R	4748.49	5363.24	5168.15	5293.65	3493.83	3465.83	3582.65	4591.27	5143.38	3783.39	-0.443	0.00854434	0.0250654
Limitin	874.86	1001.39	1133.82	1040.01	1534.72	2197.54	2283.35	2191.5	1012.52	2051.78	1.0189	0.00650451	0.0216817
LIX	281.14	436.56	476.31	393.73	3255	3111.92	3355.07	3334.5	396.935	3264.12	3.0397	3.43739e-08	2.2916e-06
L-Selectin	8266.39	7312.9	7132.96	9336.48	14544.1	13812.3	13715.5	14131.4	8012.18	14050.8	0.8104	0.000478122	0.00465605
MadCAM-1	5056.32	5445.41	4435.07	5072.44	3525	3222.01	2870.64	3712.2	5002.31	3332.46	-0.586	0.00103248	0.00737483
MBL-2	39904.6	39266.6	36291.4	49831.3	70732.6	75879.5	74889.7	76332	41323.5	74458.5	0.8495	0.00044095	0.00464158
MCSF	360.4	509.37	409.11	412.24	3625	3570.78	3532.98	3657.21	422.78	3596.49	3.0886	4.47636e-10	8.95272e-08
MDC	12907.6	15596.7	13457.6	16702.1	33797.4	37217.7	32447	34721.9	14666	34546	1.236	6.76533e-06	0.000201954
MFG-E8	973.27	912.37	841.92	676.86	1170.41	1208.76	1033.39	1056.33	851.105	1117.22	0.3925	0.0167976	0.0361239
MIG	14971.8	14679.6	14111.7	14299.9	10617	11864.7	9197.92	9001.43	14515.8	10170.3	-0.5133	0.00523023	0.0185696
MIP-1a	354.53	317.77	306.67	307.92	486.51	495.73	425.54	646.43	321.723	513.553	0.6747	0.0232963	0.0473824
MIP-1b	200.35	252	167.73	207.4	281.63	329.93	250.22	263	206.87	281.195	0.4428	0.0234543	0.0473824
MIP-2	229.68	268.44	285	267.26	396.66	430.67	445.56	570.17	262.595	460.765	0.8112	0.0100646	0.0258623
MIP-3a	285	151.48	153.49	288.99	377.97	431.02	477.76	358	219.74	411.188	0.904	0.00856504	0.0250654
MMP-10	362.02	437.96	429.51	358.41	770.49	603.43	543.95	578.75	396.975	624.155	0.6529	0.0138276	0.0314264
MMP-3	2444.22	2347.59	2758.68	2292.59	6963.08	7466.69	7437.95	6967.17	2460.77	7208.72	1.5506	4.3054e-07	2.1527e-05
MMP-9	72342.1	66322	66524	75056.1	45854	41912.4	33865.7	54594.2	70061.1	44056.6	-0.6693	0.00425499	0.0163519
NOV	2330.38	2286.31	2056.52	2365	1382.17	1340.63	1329.21	1344.87	2259.55	1349.22	-0.7439	0.000766584	0.00613267
OPN	133270	128947	133474	136586	91322.2	96746	94036.9	90045.6	133069	93037.7	-0.5163	1.65306e-06	6.61223e-05
Osteoactivin	2068.05	2338.93	2575.71	2638.86	3144.7	3122.42	3156.91	3229.7	2405.39	3163.43	0.3952	0.00877288	0.0250654
OX40 Ligand	798.22	789.29	739.66	810.24	1214.14	1052.57	1130.98	1385	784.352	1195.67	0.6082	0.00859177	0.0250654
P-Cadherin	936.23	959.41	886.64	1225	1978.67	1353.19	1655.06	2353.65	1001.82	1835.14	0.8733	0.024346	0.047898
PDGF-BB	1533.1	1554.65	1351.09	1361.04	1655.27	1703.26	2124.18	2244.62	1449.97	1931.83	0.4139	0.040669	0.0695196
Pentraxin 3	839.71	925.15	1073.07	1009.46	1634.66	1443.64	1281.75	1342.27	961.848	1425.58	0.5677	0.00366541	0.0153863
Periostin	217923	233153	253917	245126	177999	187753	197605	190869	237530	188556	-0.3331	0.00351973	0.0153863
PF4	2181.12	1853.28	1787.11	1490.04	3633.93	3651.18	3304.06	2720.18	1827.89	3327.34	0.8642	0.00197464	0.0109702
PlGF-2	7135.47	8918.12	8099.77	8854.21	6214.86	6458.43	6396.68	4868.88	8251.89	5984.71	-1.4558	0.0108141	0.0267016
Progranulin	729.29	890.01	806.98	1126.9	1019.64	1125.07	1218.24	1268.96	888.295	1157.98	0.3825	0.0449965	0.0737648
P-selectin	15620.8	14165.1	12688.3	14084.1	23371.4	21306	19340.7	19560	14139.6	20894.6	0.5634	0.00161392	0.010087
Renin 1	1335.58	1302.75	1304.13	1290.23	1573.25	1691.29	1870.58	1911.77	1308.17	1761.72	0.4294	0.00987726	0.0258623
Resistin	47259.5	127282	128068	138865	52388.2	50848.3	54100.2	57344.9	110369	53670.4	-1.16096	0.000298	0.00372499
SCF	661.55	831.78	675.06	717.21	866.66	1093.49	941.48	936.22	721.4	959.463	0.4114	0.00896736	0.0252602
SDF-1a	804.1	812.56	620.42	684.69	909.21	1019.88	959.69	1002	730.442	972.695	0.4132	0.00756144	0.0240046
Shh-N	102	88	117.54	73.9	58	61.44	61.67	66	95.36	61.7775	-0.6263	0.0350032	0.0630689
TACI	2256	2581.51	2509.42	2542	1050.93	1333.29	1058.61	1113.12	2472.23	1138.99	-1.1181	1.13076e-05	0.00028269
TCA-3	829.68	771.94	652.59	702.87	1588.79	1161.88	1205.33	910.76	739.27	1216.69	0.7188	0.0375628	0.0664829
TECK	588.6	619.86	588.18	513.82	387.58	381.79	393.57	412	577.615	393.735	-0.5529	0.00242776	0.0127777
Testican 3	334.04	385.54	482.7	585	761.98	678.6	682.29	625.8	446.82	687.168	0.621	0.0147529	0.032424
TGFb1	1256	1002	1055.65	1179.05	1023.93	674.67	664.87	955.73	1123.17	829.8	-0.4367	0.0443285	0.0734949
TIM-1	3668	3549.65	3686.46	3255.9	5618.02	5608.78	5635.24	6837.34	3540	5924.85	0.743	0.00250973	0.0128704
TNF RII	18614.6	18124.3	18379.9	20311.5	17574.1	15562.9	14560.6	14937	18857.6	15658.7	-0.2682	0.0100863	0.0258623
TNFa	1691.18	1807.81	1324.61	1710.18	1019.31	1094.19	1160.96	1123.44	1633.44	1099.47	-0.5711	0.0118372	0.0281839
TPO	300.73	422.34	480.94	322	795.88	810.88	675.7	909.57	381.502	798.008	1.0647	0.000666517	0.00588137
TRANCE	453.99	394.33	470.07	451.76	114.89	129.43	114.27	112	442.537	117.647	-1.2714	0.000157931	0.00225616
TROY	1753.36	1736.33	1688.48	1789.21	1184.2	1266.33	1346.3	1537.67	1741.85	1333.62	-0.3853	0.00962111	0.0258623
TSLP	70005.3	77487.3	111618	110023	47640.2	50028.4	42408.5	55485	92283.3	48890.5	-0.9165	0.0242657	0.047898
TWEAK R	4008.75	4097.36	4127.49	3975.28	3304.03	2884.1	2373.98	2839.66	4052.22	2850.44	-0.5075	0.00685152	0.0221017
VEGF	613.38	1330.33	1286.46	1348.15	703.815	693.7	805.33	702.85	1144.58	726.424	-1.5961	2.02667e-05	0.000450371
VEGF R1	4120.39	4119.45	3957.53	4395.85	2299.14	3050.36	3037.23	3473.44	4148.31	2965.04	-0.4845	0.0116556	0.0280858
VEGF R2	1129.35	1989.2	2554	2001.34	1461.12	1856	1157.05	1702.08	1918.47	1544.06	-1.4956	0.0396935	0.0690322
VEGF R3	6915.14	7273.63	7589.67	7750.89	4289.2	5189.08	3744.19	5724.31	7382.33	4736.69	-0.6402	0.00529233	0.0185696
VEGF-B	1965	1679.78	1858	1634.55	802.92	1105.01	850.78	1259.92	1784.33	1004.66	-0.8287	0.00152112	0.010087
